# Supplementary material for: Establishment of dual reverse transcriptase-polymerase chain reaction for detection system for Areca palm velarivirus 1
Source: PLoS One. 2024 Jun 5;19(6):e0303941. doi: 10.1371/journal.pone.0303941 (PMC11152278; doi:10.1371/journal.pone.0303941)
Supplement: S1 Data — (XLSX) [file pone.0303941.s002.xlsx]

## Sheet: YLDV2-F YLDV2-R
编号	引物	比对结果
sample1	2-F/2-R	Areca palm velarivirus 1 isolate QHDH4, complete genome
sample2	2-F/2-R	Areca palm velarivirus 1 isolate QHDH4, complete genome
sample3	2-F/2-R	Areca palm velarivirus 1 isolate QHDH4, complete genome
sample4	2-F/2-R	Areca palm velarivirus 1 isolate QHDH4, complete genome
sample5	2-F/2-R	Areca palm velarivirus 1 isolate QHDH4, complete genome
sample6	2-F/2-R	Areca palm velarivirus 1 isolate QHDH4, complete genome
sample7	2-F/2-R	Areca palm velarivirus 1 isolate QHDH4, complete genome
sample8	2-F/2-R	Areca palm velarivirus 1 isolate QHDH4, complete genome
sample9	2-F/2-R	Areca palm velarivirus 1 isolate QHDH4, complete genome
sample10	2-F/2-R	Areca palm velarivirus 1 isolate QHDH4, complete genome
sample11	2-F/2-R	Areca palm velarivirus 1 isolate QHDH4, complete genome
sample12	2-F/2-R	Areca palm velarivirus 1 isolate QHDH4, complete genome
sample13	2-F/2-R	Areca palm velarivirus 1 isolate WNXL1-2, complete genome
sample14	2-F/2-R	Areca palm velarivirus 1 isolate WNXL1-2, complete genome
sample15	2-F/2-R	Areca palm velarivirus 1 isolate WNY, complete genome
	QHDH4	12
	WNXL1-2	2
	WNY	1

## Sheet: YLDV4-F YLDV4-R
编号	引物	比对结果
sample1	4-F/4-R	Areca palm velarivirus 1 isolate BTY, complete genome
sample2	4-F/4-R	Areca palm velarivirus 1 isolate BTY, complete genome
sample3	4-F/4-R	Areca palm velarivirus 1 isolate BTY, complete genome
sample4	4-F/4-R	Areca palm velarivirus 1 isolate TCFM1, complete genome
sample5	4-F/4-R	Areca palm velarivirus 1 isolate TCFM1, complete genome
sample6	4-F/4-R	Areca palm velarivirus 1 isolate TCFM1, complete genome
sample7	4-F/4-R	Areca palm velarivirus 1 isolate LSGP2, complete genome
sample8	4-F/4-R	Areca palm velarivirus 1 isolate LSGP2, complete genome
sample9	4-F/4-R	Areca palm velarivirus 1 isolate WNCF1-3, complete genome
sample10	4-F/4-R	Areca palm velarivirus 1 isolate WNCF1-3, complete genome
sample11	4-F/4-R	Areca palm velarivirus 1 isolate WNCF1-3, complete genome
sample12	4-F/4-R	Areca palm velarivirus 1 isolate WNSG1, complete genome
sample13	4-F/4-R	Areca palm velarivirus 1 isolate WNY, complete genome
sample14	4-F/4-R	Areca palm velarivirus 1 isolate WNY, complete genome
sample15	4-F/4-R	Areca palm velarivirus 1 isolate QHDH4, complete genome
	BTY	3
	TCFM1	3
	WNCF1-3	3
	WNY	2
	LSGP2	2
	QHDH4	1
	WNSG1	1
